# Supplementary material for: The Molecular Profiles of Neural Stem Cell Niche in the Adult Subventricular Zone
Source: PLoS One. 2012 Nov 29;7(11):e50501. doi: 10.1371/journal.pone.0050501 (PMC3510163; doi:10.1371/journal.pone.0050501)
Supplement: Table S5 — Potential secretory molecule expression profile (SMEP) obtained by cDNA microarray. Secretory or transmembrane protein-encoding genes that were most highly expressed in SVZ NSCs (top 2.5%). (XLSX) [file pone.0050501.s005.xlsx]

## Sheet: highExprGene_in_Sv_top2.5%_pres
Probe Set ID	Gene Title full	Gene Symbol	Ensembl	Entrez Gene	Representative Public ID	SVZ sample1-Signal	SVZ sample1 Detection	SVZ sample1-Detection p-value	SVZ sample2-Signal	SVZ sample2-Detection	SVZ sample2-Detection p-value	SVZ sample3-Signal	SVZ sample3-Detection	SVZ sample3-Detection p-value	SVZ sample4-Signal	SVZ sample4-Detection	SVZ sample4-Detection p-value
1437341_x_at	2',3'-cyclic nucleotide 3' phosphodiesterase	Cnp	ENSMUSG00000006782	12799	BB251922	11255.4	P	0.000244141	15352.4	P	0.000244141	11848	P	0.000244141	9946.06	P	0.000244141
1417946_at	abhydrolase domain containing 3	Abhd3	ENSMUSG00000002475	106861	NM_134130	4898.88	P	0.000244141	13130.7	P	0.000244141	7309.71	P	0.000244141	7116.06	P	0.000244141
1437466_at	activated leukocyte cell adhesion molecule	Alcam	---	11658	AV315205	4842.42	P	0.000244141	6796.66	P	0.000732422	6526.88	P	0.0185547	7068.62	P	0.000244141
1450799_at	adenylate cyclase activating polypeptide 1 receptor 1	Adcyap1r1	ENSMUSG00000029778	11517	NM_007407	5550.84	P	0.000244141	8378.57	P	0.000244141	14680.2	P	0.000244141	7493.05	P	0.000244141
1423739_x_at	amyloid beta (A4) precursor-like protein 2	Aplp2	ENSMUSG00000031996	11804	U15571	11390.8	P	0.000244141	3891.32	P	0.000244141	7194.66	P	0.000244141	9677.68	P	0.000244141
1432466_a_at	apolipoprotein E	Apoe	ENSMUSG00000002985	11816	AK019319	15254.4	P	0.000244141	16968	P	0.000244141	20458.1	P	0.000244141	15611.1	P	0.000244141
1434449_at	aquaporin 4	Aqp4	---	11829	BB193413	15017.9	P	0.000244141	24018.7	P	0.000244141	8541.34	P	0.000244141	15345.2	P	0.000244141
1418615_at	astrotactin 1	Astn1	ENSMUSG00000026587	11899	NM_007495	7294.92	P	0.000732422	7287.49	P	0.000732422	11831.8	P	0.0012207	13377.8	P	0.0012207
1421840_at	ATP-binding cassette, sub-family A (ABC1), member 1	Abca1	ENSMUSG00000015243	11303	BB144704	4708.64	P	0.000244141	8573.83	P	0.000244141	10549.8	P	0.000244141	13765.4	P	0.000244141
1438707_at	ATPase type 13A4 /// similar to type V P-type ATPase isoform 4	Atp13a4	ENSMUSG00000038094	224079	BE687891	7921.94	P	0.000244141	12984.5	P	0.000244141	13235	P	0.000244141	6908.14	P	0.000244141
1427250_at	ATPase, Ca++ transporting, cardiac muscle, slow twitch 2	Atp2a2	ENSMUSG00000029467	11938	AA245637	19337.9	P	0.000244141	8806.07	P	0.000244141	36499.9	P	0.000244141	17265.7	P	0.000244141
1427465_at	ATPase, Na+/K+ transporting, alpha 2 polypeptide	Atp1a2	ENSMUSG00000007097	98660	BC025807	24706.5	P	0.000244141	29128.9	P	0.000244141	34993.3	P	0.000244141	20480.5	P	0.000244141
1418453_a_at	ATPase, Na+/K+ transporting, beta 1 polypeptide	Atp1b1	ENSMUSG00000026576	11931	NM_009721	7108.64	P	0.000244141	8265.12	P	0.000244141	3752.83	P	0.000732422	15705.5	P	0.000244141
1435148_at	ATPase, Na+/K+ transporting, beta 2 polypeptide	Atp1b2	ENSMUSG00000041329	11932	BG261955	8856.71	P	0.000244141	19019.6	P	0.000244141	33499.9	P	0.000244141	14473.6	P	0.000244141
1449289_a_at	beta-2 microglobulin	B2m	ENSMUSG00000060802	12010	BF715219	10460.3	P	0.000244141	15966.7	P	0.000244141	40056.7	P	0.000244141	23538.1	P	0.000244141
1425491_at	bone morphogenetic protein receptor, type 1A	Bmpr1a	ENSMUSG00000021796	12166	BM939768	6305.48	P	0.00415039	6693.17	P	0.000244141	7517.22	P	0.000244141	6755.84	P	0.00195312
1441899_x_at	brevican	Bcan	ENSMUSG00000004892	12032	BB335613	19759.1	P	0.000732422	21677.4	P	0.000244141	19798.4	P	0.000244141	32227.1	P	0.000244141
1422869_at	c-mer proto-oncogene tyrosine kinase	Mertk	---	17289	NM_008587	5214.77	P	0.000244141	9179.56	P	0.000244141	6172.06	P	0.000732422	5677.59	P	0.000244141
1435336_at	cadherin, EGF LAG seven-pass G-type receptor 2 (flamingo homolog, Drosophila)	Celsr2	ENSMUSG00000068740	53883	AW553336	9342.1	P	0.000244141	3462.71	P	0.000244141	19582.4	P	0.000244141	6631.1	P	0.000244141
1415949_at	carboxypeptidase E /// similar to carboxypeptidase E	Cpe	ENSMUSG00000037852	100046434	BC010197	43436	P	0.000244141	134364	P	0.000244141	133686	P	0.000244141	111724	P	0.000244141
1416330_at	CD81 antigen	Cd81	ENSMUSG00000037706	12520	NM_133655	50956.1	P	0.000244141	64782.7	P	0.000244141	110254	P	0.000244141	72678.3	P	0.000244141
1417376_a_at	cell adhesion molecule 1	Cadm1	ENSMUSG00000032076	54725	NM_018770	11841.4	P	0.000244141	19397.5	P	0.000244141	15938.2	P	0.000244141	11029.3	P	0.000244141
1435190_at	cell adhesion molecule with homology to L1CAM	Chl1	ENSMUSG00000030077	12661	BB378591	4509.99	P	0.00195313	4632.78	P	0.000732422	6219.27	P	0.00195313	3148.82	P	0.00292969
1418457_at	chemokine (C-X-C motif) ligand 14	Cxcl14	ENSMUSG00000021508	57266	AF252873	4075.16	P	0.000732422	7807.19	P	0.000244141	3791.65	P	0.000244141	8919.82	P	0.000244141
1431663_a_at	ciliary neurotrophic factor receptor	Cntfr	ENSMUSG00000028444	12804	AK015675	3047.37	P	0.00585938	7670.68	P	0.00292969	17881.5	P	0.000732422	5644.75	P	0.000732422
1433781_a_at	claudin 12	Cldn12	ENSMUSG00000046798	64945	AW554231	9188.14	P	0.000732422	8335.34	P	0.000244141	47523.9	P	0.000244141	18254	P	0.000244141
1418626_a_at	clusterin /// similar to clusterin	Clu	ENSMUSG00000022037	100046120	NM_013492	25419.2	P	0.000244141	49513.5	P	0.000244141	79086.8	P	0.000244141	45910.5	P	0.000244141
1424637_s_at	coiled-coil domain containing 47	Ccdc47	ENSMUSG00000078622	67163	AB040489	6792.47	P	0.000732422	9400.33	P	0.000244141	16202.2	P	0.000732422	5682.98	P	0.000244141
1422563_at	complement component (3b/4b) receptor 1-like	Cr1l	ENSMUSG00000016481	12946	NM_013499	6316.13	P	0.0012207	3530.43	P	0.00805664	5348.83	P	0.0185547	7530.63	P	0.000244141
1426195_a_at	cystatin C	Cst3	ENSMUSG00000027447	13010	AF483486	111524	P	0.000244141	144488	P	0.000244141	163382	P	0.000244141	153755	P	0.000244141
1454860_x_at	defender against cell death 1	Dad1	ENSMUSG00000022174	13135	BI966630	5785.02	P	0.00585938	7981.24	P	0.000732422	8340.67	P	0.00195313	3623.61	P	0.0012207
1418937_at	deiodinase, iodothyronine, type II	Dio2	ENSMUSG00000007682	13371	AF177196	23296.2	P	0.000244141	33661.4	P	0.000244141	18468.6	P	0.000244141	31163.9	P	0.000244141
1456379_x_at	delta/notch-like EGF-related receptor	Dner	ENSMUSG00000036766	227325	BB038556	3761.11	P	0.000244141	8052.57	P	0.000244141	11848.8	P	0.000244141	6485.6	P	0.000244141
1417312_at	dickkopf homolog 3 (Xenopus laevis)	Dkk3	ENSMUSG00000030772	50781	AK004853	4629.03	P	0.000732422	7163.93	P	0.000732422	14086.8	P	0.000244141	2485.99	P	0.00585938
1430604_a_at	disabled homolog 2 (Drosophila)	Dab2	ENSMUSG00000022150	13132	AW986632	3415.67	P	0.000732422	5451.92	P	0.000732422	3444.51	P	0.000244141	17275.5	P	0.000732422
1448439_at	DNA segment, Chr 17, Wayne State University 104, expressed	D17Wsu104e	ENSMUSG00000019579	28106	NM_080837	2604.73	P	0.00292969	18086	P	0.000244141	8445.77	P	0.00195313	1800.6	P	0.00805664
1423594_a_at	endothelin receptor type B	Ednrb	ENSMUSG00000022122	13618	BB451714	5322.74	P	0.000244141	10358.4	P	0.0012207	39435.1	P	0.000244141	6105.78	P	0.000244141
1428739_at	energy homeostasis associated	Enho	ENSMUSG00000028445	69638	BB772205	11832	P	0.000732422	25922.8	P	0.000244141	30015.6	P	0.000244141	8252.07	P	0.000244141
1433489_s_at	fibroblast growth factor receptor 2	Fgfr2	ENSMUSG00000030849	14183	BG873440	11291.8	P	0.000244141	7026.5	P	0.000244141	17076	P	0.000244141	13188.3	P	0.000244141
1421841_at	fibroblast growth factor receptor 3	Fgfr3	ENSMUSG00000054252	14184	NM_008010	9164.41	P	0.000732422	8145.46	P	0.000244141	10043.6	P	0.000244141	5216.5	P	0.0012207
1418534_at	frizzled homolog 2 (Drosophila)	Fzd2	---	57265	BB371406	5874.49	P	0.000244141	8559.21	P	0.000244141	27551.4	P	0.000244141	10817.3	P	0.000732422
1421374_a_at	FXYD domain-containing ion transport regulator 1	Fxyd1	ENSMUSG00000036570	56188	NM_019503	8297.04	P	0.000244141	4515.5	P	0.000244141	8563.03	P	0.000244141	22827	P	0.000244141
1424146_at	G protein-coupled receptor 37-like 1	Gpr37l1	ENSMUSG00000026424	171469	AB016602	9435.12	P	0.000244141	14283.3	P	0.000244141	12618	P	0.000244141	7685.28	P	0.000244141
1419719_at	gamma-aminobutyric acid (GABA) A receptor, subunit beta 1	Gabrb1	ENSMUSG00000029212	14400	NM_008069	8590.47	P	0.000244141	26847.3	P	0.000244141	10327.1	P	0.000244141	4503.71	P	0.000244141
1460408_at	gamma-aminobutyric acid (GABA) A receptor, subunit gamma 1	Gabrg1	ENSMUSG00000001260	14405	AF156490	4589.94	P	0.000732422	8945.19	P	0.000244141	14205.8	P	0.000244141	9500.08	P	0.000244141
1455021_at	gamma-aminobutyric acid (GABA) B receptor, 1	Gabbr1	---	54393	BE688087	13306.1	P	0.000244141	14216.6	P	0.000244141	2607.55	P	0.00195313	74292.4	P	0.000244141
1415800_at	gap junction protein, alpha 1	Gja1	ENSMUSG00000050953	14609	M63801	75546.6	P	0.000244141	193246	P	0.000244141	204561	P	0.000244141	92034.6	P	0.000244141
1421970_a_at	glutamate receptor, ionotropic, AMPA2 (alpha 2)	Gria2	ENSMUSG00000033981	14800	NM_013540	10270.7	P	0.000244141	11808.5	P	0.000732422	8943.66	P	0.000244141	4239.27	P	0.000244141
1436297_a_at	glutamate receptor, ionotropic, N-methyl D-aspartate-associated protein 1 (glutamate binding)	Grina	ENSMUSG00000022564	66168	AW212189	34296.4	P	0.000244141	67046.9	P	0.000244141	40253.1	P	0.000732422	72502.2	P	0.000244141
1430136_at	glutamate receptor, metabotropic 3	Grm3	ENSMUSG00000003974	108069	AK002958	7269.32	P	0.000244141	15828.1	P	0.000244141	25736.3	P	0.000244141	13180.9	P	0.000244141
1426442_at	glycoprotein m6a	Gpm6a	ENSMUSG00000031517	234267	BF449735	21343.3	P	0.000732422	30785.3	P	0.000244141	20676.5	P	0.000244141	17286	P	0.000244141
1423091_a_at	glycoprotein m6b	Gpm6b	ENSMUSG00000031342	14758	AK016567	27143.1	P	0.000244141	47606.4	P	0.000244141	64511.2	P	0.000244141	51161.9	P	0.000244141
1418050_at	glycosylphosphatidylinositol specific phospholipase D1	Gpld1	ENSMUSG00000021340	14756	NM_008156	9930.73	P	0.000732422	13024.5	P	0.000244141	14036	P	0.000244141	6318.59	P	0.000244141
1450186_s_at	GNAS (guanine nucleotide binding protein, alpha stimulating) complex locus	Gnas	ENSMUSG00000027523	14683	NM_138658	14276	P	0.000244141	8258.85	P	0.000244141	18196.6	P	0.000732422	8579.8	P	0.000244141
1438629_x_at	granulin	Grn	ENSMUSG00000034708	14824	AV166504	18190.9	P	0.000244141	132580	P	0.000244141	144864	P	0.000244141	144384	P	0.000244141
1434150_a_at	HIG1 domain family, member 1C /// methyltransferase like 7A1 /// methyltransferase like 7A2	Higd1c	ENSMUSG00000054619 /// ENSMUSG00000056487	380975	AV171622	1183.07	P	0.00805664	9412.9	P	0.00292969	30397	P	0.00585938	7270.88	P	0.00415039
1425336_x_at	histocompatibility 2, K1, K region	H2-K1	ENSMUSG00000061232	14972	BC011306	5041.33	P	0.000732422	7040.1	P	0.000732422	9561.88	P	0.000244141	11937.1	P	0.000732422
1416749_at	HtrA serine peptidase 1	Htra1	ENSMUSG00000006205	56213	NM_019564	13627.7	P	0.000732422	18905.8	P	0.000244141	22102.8	P	0.000732422	19493.9	P	0.000732422
1434642_at	hydroxysteroid (17-beta) dehydrogenase 11	Hsd17b11	ENSMUSG00000029311	114664	BB546344	11336.2	P	0.000244141	12536.5	P	0.000244141	20138.6	P	0.000244141	12340.1	P	0.000244141
1416473_a_at	immunoglobulin superfamily, DCC subclass, member 4	Igdcc4	ENSMUSG00000032816	56741	NM_020043	9412.52	P	0.0012207	11915.7	P	0.000732422	39379.5	P	0.000732422	3069.58	P	0.00585938
1417999_at	integral membrane protein 2B	Itm2b	ENSMUSG00000022108	16432	NM_008410	7393.42	P	0.0012207	17161.7	P	0.000244141	20314.5	P	0.000244141	7825.54	P	0.00195313
1452784_at	integrin alpha V	Itgav	---	16410	AK003416	10259	P	0.000244141	8877.72	P	0.000244141	13453.8	P	0.000244141	9059.56	P	0.000244141
1449123_at	inter-alpha trypsin inhibitor, heavy chain 3	Itih3	ENSMUSG00000006522	16426	NM_008407	32463.9	P	0.000244141	30741.8	P	0.000244141	44896.4	P	0.000244141	28476.5	P	0.000244141
1452728_at	kin of IRRE like 3 (Drosophila)	Kirrel3	ENSMUSG00000032036	67703	AK005197	6313.22	P	0.000244141	5750.4	P	0.000732422	8125.96	P	0.00415039	7300.72	P	0.0012207
1434210_s_at	leucine-rich repeats and immunoglobulin-like domains 1	Lrig1	ENSMUSG00000030029	16206	AV174595	10067.2	P	0.000244141	11841.7	P	0.000244141	23076	P	0.000244141	17022.9	P	0.000244141
1415880_a_at	lysosomal-associated membrane protein 1	Lamp1	ENSMUSG00000031447	16783	NM_010684	18274.7	P	0.000244141	22369.7	P	0.000244141	57544.8	P	0.000244141	22455	P	0.000244141
1428094_at	lysosomal-associated membrane protein 2	Lamp2	---	16784	BB390704	4159.94	P	0.00195313	7998.87	P	0.000244141	7960.9	P	0.000732422	4385.67	P	0.000732422
1449348_at	membrane protein, palmitoylated 6 (MAGUK p55 subfamily member 6)	Mpp6	ENSMUSG00000038388	56524	AF199010	10669.7	P	0.000244141	10393.7	P	0.000244141	9314.81	P	0.000244141	6051.8	P	0.000732422
1416006_at	midkine	Mdk	ENSMUSG00000027239	17242	M34328	5597.68	P	0.00195313	7710.49	P	0.000244141	11210.4	P	0.00292969	1773.79	P	0.000732422
1420911_a_at	milk fat globule-EGF factor 8 protein	Mfge8	ENSMUSG00000030605	17304	NM_008594	22128.2	P	0.000244141	26565	P	0.000244141	37160.4	P	0.000244141	29071.8	P	0.000244141
1424534_at	monocyte to macrophage differentiation-associated 2	Mmd2	ENSMUSG00000039533	75104	BC025064	11951.9	P	0.000244141	9714.22	P	0.000244141	36270.7	P	0.000244141	16203	P	0.000244141
1436959_x_at	nasal embryonic LHRH factor	Nelf	ENSMUSG00000006476	56876	BB311061	48831	P	0.000244141	60896.5	P	0.000244141	59593.9	P	0.000244141	27316.7	P	0.000244141
1447693_s_at	neogenin	Neo1	ENSMUSG00000032340	18007	BB350308	8166.36	P	0.000244141	5336.97	P	0.000244141	52970.6	P	0.000244141	17637.8	P	0.000244141
1426865_a_at	neural cell adhesion molecule 1	Ncam1	ENSMUSG00000039542	17967	BB698413	4738.15	P	0.000244141	9047.03	P	0.000244141	10947.7	P	0.000244141	2146.95	P	0.000732422
1423604_at	neurocan	Ncan	ENSMUSG00000002341	13004	BB804298	6122.7	P	0.000732422	5742.88	P	0.000732422	7501.15	P	0.000244141	6260.21	P	0.000244141
1434709_at	neuron-glia-CAM-related cell adhesion molecule	Nrcam	ENSMUSG00000020598	319504	BB202655	10792.6	P	0.000244141	16612.1	P	0.000244141	12068.9	P	0.000244141	14628.4	P	0.000244141
1417151_a_at	neurotensin receptor 2	Ntsr2	ENSMUSG00000020591	18217	NM_008747	13864.8	P	0.000244141	16580.4	P	0.000244141	11580.2	P	0.000732422	11544.5	P	0.000244141
1420837_at	neurotrophic tyrosine kinase, receptor, type 2	Ntrk2	---	18212	AK018789	4548.62	P	0.000244141	9595.06	P	0.000244141	11757.6	P	0.000244141	6887.7	P	0.000244141
1448513_a_at	Niemann Pick type C2	Npc2	ENSMUSG00000021242	67963	BC007190	15807.9	P	0.000244141	23166.3	P	0.000244141	24110.9	P	0.000244141	54052.6	P	0.000244141
1455556_at	Notch gene homolog 2 (Drosophila)	Notch2	---	18129	AI787996	5151.41	P	0.000244141	10274.8	P	0.000244141	5957.13	P	0.000732422	7623.06	P	0.000244141
1428853_at	patched homolog 1	Ptch1	ENSMUSG00000021466	19206	BG071079	9806.7	P	0.000244141	12222.1	P	0.000244141	18081.3	P	0.000244141	6265.6	P	0.000732422
1430700_a_at	phospholipase A2, group VII (platelet-activating factor acetylhydrolase, plasma)	Pla2g7	ENSMUSG00000023913	27226	AK005158	11676.4	P	0.000244141	25376.4	P	0.000244141	7346.88	P	0.000244141	8511.61	P	0.000244141
1456424_s_at	phospholipid transfer protein	Pltp	ENSMUSG00000017754	18830	AI591480	17364.5	P	0.000244141	16284.5	P	0.000244141	25905.9	P	0.000244141	26461.4	P	0.000244141
1437342_x_at	pituitary tumor-transforming 1 interacting protein	Pttg1ip	ENSMUSG00000009291	108705	BB498753	26510.9	P	0.000244141	45899.3	P	0.000244141	59700.5	P	0.000244141	33065.5	P	0.000244141
1416211_a_at	pleiotrophin	Ptn	ENSMUSG00000029838	19242	BC002064	56933.3	P	0.000244141	54088.8	P	0.000244141	88147.7	P	0.000244141	39639.9	P	0.000244141
1448690_at	potassium channel, subfamily K, member 1	Kcnk1	ENSMUSG00000033998	16525	NM_008430	7240.28	P	0.000244141	16713.6	P	0.000244141	34173.5	P	0.000244141	6166.16	P	0.000244141
1416130_at	prion protein	Prnp	ENSMUSG00000079037	19122	BE630020	6487.33	P	0.000732422	13537	P	0.000244141	19151.7	P	0.000244141	11237.8	P	0.000244141
1415687_a_at	prosaposin	Psap	ENSMUSG00000004207	19156	BM212050	9665.34	P	0.000244141	8497.76	P	0.000244141	18765.4	P	0.000244141	3653.62	P	0.000244141
1418690_at	protein tyrosine phosphatase, receptor type Z, polypeptide 1	Ptprz1	---	19283	NM_011219	7614.47	P	0.000732422	23181	P	0.000244141	10030.7	P	0.000244141	10394.2	P	0.000244141
1426794_at	protein tyrosine phosphatase, receptor type, S	Ptprs	ENSMUSG00000013236	19280	BE980029	12138.8	P	0.000244141	3780.53	P	0.000244141	5209.89	P	0.000244141	8647.28	P	0.000244141
1438001_x_at	receptor accessory protein 5	Reep5	ENSMUSG00000005873	13476	AV054377	7590.47	P	0.000244141	7985.5	P	0.000244141	37517	P	0.000244141	2453.97	P	0.0141602
1416767_a_at	RIKEN cDNA 1110003E01 gene	1110003E01Rik	ENSMUSG00000037822	68552	NM_133697	12617.5	P	0.000244141	10666.6	P	0.000244141	71753.9	P	0.000244141	23225.8	P	0.000244141
1428922_at	RIKEN cDNA 1200009O22 gene	1200009O22Rik	---	66873	AK004681	9118.42	P	0.000244141	5714.71	P	0.000244141	21093.4	P	0.000244141	16160.8	P	0.000244141
1424365_at	RIKEN cDNA 1810037I17 gene	1810037I17Rik	ENSMUSG00000054091	67704	BC002135	6380.41	P	0.000244141	4053.01	P	0.00195313	2490.87	P	0.000244141	6915.16	P	0.000244141
1437717_x_at	RIKEN cDNA 6820431F20 gene	6820431F20Rik	---	381598	BB471300	11545.8	P	0.000732422	15234	P	0.000732422	16122.7	P	0.000732422	17375.1	P	0.000244141
1416589_at	secreted acidic cysteine rich glycoprotein	Sparc	ENSMUSG00000018593	20692	NM_009242	23877.4	P	0.000244141	15769.5	P	0.000244141	45462.7	P	0.000244141	19747.5	P	0.000244141
1448628_at	secretogranin III	Scg3	ENSMUSG00000032181	20255	NM_009130	18985.9	P	0.000244141	31822.5	P	0.000244141	52268.6	P	0.000244141	25217	P	0.000244141
1452141_a_at	selenoprotein P, plasma, 1	Sepp1	ENSMUSG00000064373	20363	BC001991	39821.9	P	0.000244141	105460	P	0.000244141	87145	P	0.000244141	98026.7	P	0.000244141
1416666_at	serine (or cysteine) peptidase inhibitor, clade E, member 2	Serpine2	ENSMUSG00000026249	20720	NM_009255	29862	P	0.000244141	33988.7	P	0.000244141	66322.6	P	0.000244141	35846	P	0.000244141
1438194_at	solute carrier family 1 (glial high affinity glutamate transporter), member 2	Slc1a2	---	20511	AW488243	29702.4	P	0.000244141	48724.4	P	0.000244141	39733.9	P	0.000244141	31055.9	P	0.000244141
1426340_at	solute carrier family 1 (glial high affinity glutamate transporter), member 3	Slc1a3	ENSMUSG00000005360	20512	BB357585	16985	P	0.000244141	44587.2	P	0.000244141	34380.5	P	0.000244141	14865.8	P	0.000244141
1456003_a_at	solute carrier family 1 (glutamate/neutral amino acid transporter), member 4	Slc1a4	ENSMUSG00000020142	55963	AI303435	39630.2	P	0.000244141	58243.7	P	0.000244141	31544.5	P	0.000244141	23408.5	P	0.000244141
1438377_x_at	solute carrier family 13 (sodium-dependent dicarboxylate transporter), member 3	Slc13a3	ENSMUSG00000018459	114644	BB497312	6378.29	P	0.000244141	13907.4	P	0.000244141	21949.3	P	0.000244141	12196.9	P	0.000244141
1426599_a_at	solute carrier family 2 (facilitated glucose transporter), member 1	Slc2a1	ENSMUSG00000028645	20525	BM209618	23271.9	P	0.000244141	10381.1	P	0.000244141	38685.4	P	0.000244141	7953.52	P	0.000732422
1422811_at	solute carrier family 27 (fatty acid transporter), member 1	Slc27a1	ENSMUSG00000031808	26457	NM_011977	13641.6	P	0.000244141	8160.7	P	0.000244141	5919.19	P	0.000732422	10097.4	P	0.000244141
1424674_at	solute carrier family 39 (metal ion transporter), member 6	Slc39a6	ENSMUSG00000024270	106957	BB825002	4118.32	P	0.000244141	5326.34	P	0.000244141	13732.7	P	0.000244141	17150.7	P	0.000244141
1436611_at	solute carrier family 39 (zinc transporter), member 12	Slc39a12	ENSMUSG00000036949	277468	AW046938	8415.85	P	0.000244141	8326.15	P	0.000244141	7792.22	P	0.000244141	4949.44	P	0.000244141
1426432_a_at	solute carrier family 4 (anion exchanger), member 4	Slc4a4	ENSMUSG00000060961	54403	BE655147	14406.1	P	0.000244141	9655.82	P	0.000244141	5670.09	P	0.000244141	7625.1	P	0.000732422
1452142_at	solute carrier family 6 (neurotransmitter transporter, GABA), member 1	Slc6a1	ENSMUSG00000030310	232333	M92378	28711.4	P	0.000244141	46477.3	P	0.000244141	32983.6	P	0.000244141	34177.2	P	0.000244141
1417636_at	solute carrier family 6 (neurotransmitter transporter, glycine), member 9	Slc6a9	ENSMUSG00000028542	14664	NM_008135	5933.59	P	0.000244141	4502.6	P	0.000244141	12735.7	P	0.000244141	12393.9	P	0.000244141
1423343_at	solute carrier organic anion transporter family, member 1c1	Slco1c1	ENSMUSG00000030235	58807	BB667135	12556.7	P	0.000244141	16301.4	P	0.000244141	33912.5	P	0.000244141	12550.7	P	0.000244141
1416114_at	SPARC-like 1	Sparcl1	ENSMUSG00000029309	13602	NM_010097	19437.7	P	0.000244141	23887.5	P	0.000244141	58708.9	P	0.000244141	26900.1	P	0.000244141
1423571_at	sphingosine-1-phosphate receptor 1	S1pr1	ENSMUSG00000045092	13609	BB133079	13186.5	P	0.000244141	18829.3	P	0.000244141	22577.2	P	0.000244141	11480.9	P	0.000244141
1416857_at	stromal cell derived factor 2	Sdf2	ENSMUSG00000002064	20316	NM_009143	10980.3	P	0.000244141	5422.41	P	0.000244141	18896	P	0.000244141	8553.55	P	0.000732422
1417654_at	syndecan 4	Sdc4	---	20971	BC005679	9346.02	P	0.000732422	7807.71	P	0.000732422	8365.66	P	0.000244141	13016.1	P	0.000244141
1416009_at	tetraspanin 3	Tspan3	ENSMUSG00000032324	56434	NM_019793	5286.5	P	0.000732422	9418.33	P	0.000244141	10974.9	P	0.000244141	7773.43	P	0.000244141
1416556_at	tetraspanin 31	Tspan31	ENSMUSG00000006736	67125	NM_025982	6807.4	P	0.000244141	10660.4	P	0.000732422	9373.22	P	0.000244141	3622.45	P	0.000732422
1417502_at	tetraspanin 7	Tspan7	ENSMUSG00000058254	21912	AF052492	13485.7	P	0.000732422	26170.9	P	0.000732422	6326.57	P	0.000732422	14027.9	P	0.000244141
1449334_at	tissue inhibitor of metalloproteinase 3	Timp3	ENSMUSG00000020044	21859	BI111620	12677.8	P	0.000244141	8505.65	P	0.000244141	24232.2	P	0.000244141	8866.44	P	0.000244141
1423405_at	tissue inhibitor of metalloproteinase 4	Timp4	ENSMUSG00000030317	110595	BI788452	21403.3	P	0.000244141	37907.3	P	0.000732422	30609.7	P	0.000732422	19972.5	P	0.000732422
1451586_at	transmembrane BAX inhibitor motif containing 6	Tmbim6	ENSMUSG00000023010	110213	BC005588	8080.3	P	0.000732422	7066.2	P	0.000244141	10387.3	P	0.000244141	10500.6	P	0.000244141
1433895_at	transmembrane protein 127	Tmem127	ENSMUSG00000034850	69470	AW495410	9078.68	P	0.000244141	3898.66	P	0.00195313	20008.4	P	0.000244141	6094.02	P	0.000732422
1449885_at	transmembrane protein 47	Tmem47	ENSMUSG00000025666	192216	NM_138751	14217.6	P	0.000244141	46439	P	0.000244141	25795.7	P	0.000244141	14828.5	P	0.000244141
1451580_a_at	transthyretin	Ttr	ENSMUSG00000061808	22139	BC024702	4704.94	P	0.00195313	1127.83	P	0.0141602	23496.8	P	0.000244141	20972.8	P	0.000244141
1422694_at	tweety homolog 1 (Drosophila)	Ttyh1	ENSMUSG00000030428	57776	NM_021324	39691	P	0.000244141	36707.9	P	0.000244141	50108.2	P	0.000244141	43710.8	P	0.000244141
1434930_at	two pore channel 1	Tpcn1	ENSMUSG00000032741	252972	BI904914	5894.28	P	0.000244141	10727	P	0.000244141	10319.4	P	0.000244141	7407.21	P	0.000244141
1415998_at	voltage-dependent anion channel 1	Vdac1	ENSMUSG00000020402	22333	NM_011694	6686.04	P	0.000244141	4607.46	P	0.000244141	12570.8	P	0.000244141	12652.6	P	0.000244141
